# Supplementary material for: Digestive Enzyme Activity and Protein Degradation in Plasma of Heart Failure Patients
Source: Cell Mol Bioeng. 2021 Aug 13;14(6):583–96. doi: 10.1007/s12195-021-00693-w (PMC8630255; doi:10.1007/s12195-021-00693-w)
Supplement: Supplementary file 2 — (XLSX 16 kb) [file 12195_2021_693_MOESM2_ESM.xlsx]

## Sheet: Figure 7 HF and In-Vivo Overlap
HF1
Protein	Peptide
P02671|FIBA_HUMAN	S.STSYNRGDSTFES.K
P02671|FIBA_HUMAN	R.EYHTEKLVT.S
P02671|FIBA_HUMAN	R.EYHTEKLVTSKGDKEL.R
P02671|FIBA_HUMAN	P.GIAEFPSRG.K
P02671|FIBA_HUMAN	R.EYHTEKLVTSKGDKELR.T
P02671|FIBA_HUMAN	G.DSTFESKSY.K
P02647|APOA1_HUMAN	K.ATEHLSTLSEKAKPALEDLR.Q
P02671|FIBA_HUMAN	M.ELERPGGNEITR.G
P02671|FIBA_HUMAN	R.GSESGIFTNTK.E
HF2
Protein	Peptide
P02656|APOC3_HUMAN	K.TAKDALSSVQESQVAQQA.R
P02656|APOC3_HUMAN	R.GWVTDGFSSL.K
P02765|FETUA_HUMAN	V.SLGSPSGEVSHPR.K
P02647|APOA1_HUMAN	K.LLDNWDSVTSTFSK.L
P06727|APOA4_HUMAN	R.LEPYADQLR.T
P02655|APOC2_HUMAN	K.TYLPAVDEK.L
P02647|APOA1_HUMAN	K.ATEHLSTLSEKAKPALEDLR.Q
P02656|APOC3_HUMAN	K.TAKDALSSVQESQVAQ.Q
P02671|FIBA_HUMAN	R.GSESGIFTNTKESSSHHPGIAEFPS.R
P02656|APOC3_HUMAN	K.TAKDALSSVQESQV.A
P02671|FIBA_HUMAN	H.RHPDEAAFFDTASTGK.T
P02671|FIBA_HUMAN	G.EFVSETESR.G
P02647|APOA1_HUMAN	R.QGLLPVLESF.K
P06727|APOA4_HUMAN	K.IDQNVEELK.G
P02675|FIBB_HUMAN	K.REEAPSLRPAPPPISGGGY.R
P02654|APOC1_HUMAN	P.DVSSALDKLKEFGNTLEDKA.R
P02647|APOA1_HUMAN	K.VSFLSALEEYT.K
P02671|FIBA_HUMAN	G.DSTFESKSY.K
P02671|FIBA_HUMAN	F.TSSTSYNRGDSTFES.K
P02671|FIBA_HUMAN	R.EYHTEKLVTSKGDKELR.T
P02649|APOE_HUMAN	Q.AAVGTSAAPVPSDNH
P02649|APOE_HUMAN	K.VQAAVGTSAAPVPSDNH
P01024|CO3_HUMAN	R.SVQLTEK.R
P02656|APOC3_HUMAN	T.AKDALSSVQESQVAQQA.R
P02671|FIBA_HUMAN	Q.FTSSTSYNR.G
P02647|APOA1_HUMAN	K.LLDNWDSVTSTFS.K
P02671|FIBA_HUMAN	M.ELERPGGNEITR.G
P02671|FIBA_HUMAN	P.DEAAFFDTASTG.K
P02652|APOA2_HUMAN	A.GTELVNFLSYFVELGTQPATQ
P02671|FIBA_HUMAN	P.NNPDWGTFEEVSGNVSPGTR.R
P02656|APOC3_HUMAN	R.GWVTDGFSSLK.D
P02649|APOE_HUMAN	A.AVGTSAAPVPSDNH
P02671|FIBA_HUMAN	R.GGSTSYGTGSETESPRNPSSA.G
P02675|FIBB_HUMAN	R.EEAPSLRPAPPPISGGGY.R
P02671|FIBA_HUMAN	K.ESSSHHPGIAEFPSR.G
P02652|APOA2_HUMAN	K.SYFEKSKEQLTPLIKK.A
P02649|APOE_HUMAN	R.LDEVKEQVAEVR.A
P02654|APOC1_HUMAN	P.DVSSALDKLKEFGNTLEDK.A
P02671|FIBA_HUMAN	R.GDSTFESK.S
P02671|FIBA_HUMAN	R.GDSTFESKS.Y
P02656|APOC3_HUMAN	A.LSSVQESQVAQ.Q
P02647|APOA1_HUMAN	R.QGLLPVLESFKV.S
P02671|FIBA_HUMAN	K.QFTSSTSYNRGDSTFESK.S
P02656|APOC3_HUMAN	K.FSEFWDLDPEVRPTSAVAA
P02671|FIBA_HUMAN	R.GSESGIFTNTKESSSHHPGIAEFPSRG.K
P02652|APOA2_HUMAN	A.GTELVNFLSYFVELGTQPA.T
P02647|APOA1_HUMAN	L.LPVLESFK.V
P06727|APOA4_HUMAN	R.SLAPYAQDTQEK.L
P02652|APOA2_HUMAN	A.GTELVNFL.S
P02671|FIBA_HUMAN	R.HPDEAAFFDTASTGK.T
P02671|FIBA_HUMAN	P.GIAEFPSRG.K
P02671|FIBA_HUMAN	R.EYHTEKLVTSKGDKEL.R
P02652|APOA2_HUMAN	K.SKEQLTPLIK.K
P02647|APOA1_HUMAN	K.DSGRDYVSQFEGSALG.K
P02647|APOA1_HUMAN	S.FLSALEEYTK.K
P02671|FIBA_HUMAN	P.DEAAFFDTASTGK.T
P02654|APOC1_HUMAN	P.DVSSALDKL.K
P02647|APOA1_HUMAN	V.SFLSALEEYTK.K
P02671|FIBA_HUMAN	K.QFTSSTSYNR.G
HF3
Protein	Peptide
P02656|APOC3_HUMAN	K.DALSSVQESQVAQQA.R
P02675|FIBB_HUMAN	K.REEAPSLRPAPPPISGGGY.R
P02671|FIBA_HUMAN	G.DSTFESKSY.K
P02656|APOC3_HUMAN	K.TAKDALSSVQESQVAQQA.R
P02656|APOC3_HUMAN	F.SEFWDLDPEVRPTSAVAA
P02675|FIBB_HUMAN	R.EEAPSLRPAPPPISGGGY.R
P02671|FIBA_HUMAN	M.ELERPGGNEITR.G
HF4
Protein	Peptide
P02671|FIBA_HUMAN	P.GIAEFPSRG.K
P02652|APOA2_HUMAN	K.SYFEKSKEQLTPLIK.K
P02671|FIBA_HUMAN	M.ELERPGGNEITR.G
P02675|FIBB_HUMAN	R.EEAPSLRPAPPPISGGGY.R
P02671|FIBA_HUMAN	K.ESSSHHPGIAEFPSR.G
P02671|FIBA_HUMAN	G.DSTFESKSY.K
P02675|FIBB_HUMAN	V.NDNEEGFFS.A
P02675|FIBB_HUMAN	K.REEAPSLRPAPPPISGGGY.R
P02671|FIBA_HUMAN	K.QFTSSTSYNRGDSTFES.K
HF5
Protein	Peptide
P02671|FIBA_HUMAN	G.DSTFESKSY.K
P02675|FIBB_HUMAN	K.REEAPSLRPAPPPISGGGY.R
P02675|FIBB_HUMAN	R.EEAPSLRPAPPPISGGGY.R
P02671|FIBA_HUMAN	P.NNPDWGTFEEVSGNVSPGTR.R
HF6
Protein	Peptide
P06727|APOA4_HUMAN	R.LEPYADQLR.T
P02765|FETUA_HUMAN	V.SLGSPSGEVSHPR.K
P02671|FIBA_HUMAN	R.GSESGIFTNTKESSSHHPGIAEFPS.R
P02647|APOA1_HUMAN	K.ATEHLSTLSEKAKPALEDLR.Q
P02671|FIBA_HUMAN	R.GSAGHWTSESSVSG.S
P02671|FIBA_HUMAN	R.EYHTEKLVTSKGDKELR.T
P02671|FIBA_HUMAN	F.TSSTSYNRGDSTFES.K
P02647|APOA1_HUMAN	R.QGLLPVLESF.K
P02675|FIBB_HUMAN	K.REEAPSLRPAPPPISGGGY.R
P02768|ALBU_HUMAN	R.FKDLGEENFK.A
P06727|APOA4_HUMAN	R.ISASAEELR.Q
P02671|FIBA_HUMAN	R.GGSTSYGTGSETESPRNPSSA.G
P02671|FIBA_HUMAN	P.NNPDWGTFEEVSGNVSPGTR.R
P02671|FIBA_HUMAN	T.SSTSYNRGDSTFES.K
P02671|FIBA_HUMAN	M.ELERPGGNEITR.G
P02671|FIBA_HUMAN	R.GSESGIFTNTK.E
P02671|FIBA_HUMAN	K.ESSSHHPGIAEFPSR.G
P02675|FIBB_HUMAN	R.EEAPSLRPAPPPISGGGY.R
P02656|APOC3_HUMAN	F.SEFWDLDPEVRPTSAVAA
P08697|A2AP_HUMAN	R.GDKLFGPDLK.L
P02671|FIBA_HUMAN	R.HPDEAAFFDTASTGK.T
Q14624|ITIH4_HUMAN	K.IPKPEASFSPR.R
P06727|APOA4_HUMAN	R.SLAPYAQDTQEK.L
P02671|FIBA_HUMAN	R.GSESGIFTNTKESSSHHPGIAEFPSRG.K
P02671|FIBA_HUMAN	P.DEAAFFDTASTGK.T
P02671|FIBA_HUMAN	R.EYHTEKLVTSKGDKEL.R
P02671|FIBA_HUMAN	P.GIAEFPSRG.K
HF7
Protein	Peptide
P02675|FIBB_HUMAN	K.REEAPSLRPAPPPISGGGY.R
P02675|FIBB_HUMAN	R.EEAPSLRPAPPPISGGGY.R
HF8
Protein	Peptide
P02675|FIBB_HUMAN	K.REEAPSLRPAPPPISGGGY.R
P02671|FIBA_HUMAN	R.GSAGHWTSESSVSG.S
P02675|FIBB_HUMAN	R.EEAPSLRPAPPPISGGGY.R
P02671|FIBA_HUMAN	M.ELERPGGNEITR.G
HF9
Protein	Peptide
P02671|FIBA_HUMAN	S.STSYNRGDSTFES.K
P02671|FIBA_HUMAN	G.DSTFESKSY.K
P02671|FIBA_HUMAN	G.STSYGTGSETESPR.N
P02671|FIBA_HUMAN	F.TSSTSYNRGDSTFES.K
P02671|FIBA_HUMAN	R.EYHTEKLVTSKGDKELR.T
P02671|FIBA_HUMAN	G.EFVSETESR.G
P02647|APOA1_HUMAN	R.QGLLPVLESF.K
P02675|FIBB_HUMAN	K.REEAPSLRPAPPPISGGGY.R
P02671|FIBA_HUMAN	S.YNRGDSTFES.K
P02671|FIBA_HUMAN	R.GSESGIFTNTKESSSHHPGIAEFPS.R
P02671|FIBA_HUMAN	T.SYNRGDSTFESKS.Y
P02647|APOA1_HUMAN	K.ATEHLSTLSEKAKPALEDLR.Q
P06727|APOA4_HUMAN	R.LEPYADQLR.T
P02656|APOC3_HUMAN	K.TAKDALSSVQESQVAQQA.R
P02765|FETUA_HUMAN	V.SLGSPSGEVSHPR.K
P02671|FIBA_HUMAN	P.DEAAFFDTASTGK.T
P02671|FIBA_HUMAN	K.QFTSSTSYNR.G
P02656|APOC3_HUMAN	K.TAKDALSSVQES.Q
P02671|FIBA_HUMAN	K.QFTSSTSYN.R
P02671|FIBA_HUMAN	R.GSESGIFTNTKESSSHHPGIAEFPSRG.K
Q14624|ITIH4_HUMAN	K.IPKPEASFSPR.R
P06727|APOA4_HUMAN	R.SLAPYAQDTQEK.L
P02675|FIBB_HUMAN	R.EEAPSLRPAPPPISGGGY.R
P02671|FIBA_HUMAN	P.NNPDWGTFEEVSGNVSPGTR.R
P02671|FIBA_HUMAN	T.SSTSYNRGDSTFES.K
P02671|FIBA_HUMAN	R.GGSTSYGTGSETESPRNPSSA.G
P02671|FIBA_HUMAN	T.SYNRGDSTFES.K
P02671|FIBA_HUMAN	M.ELERPGGNEITR.G
P02671|FIBA_HUMAN	Q.FTSSTSYNRGDSTFES.K
P02671|FIBA_HUMAN	R.GSESGIFTNTK.E
HF10
Protein	Peptide
P02671|FIBA_HUMAN	P.NNPDWGTFEEVSGNVSPGTR.R
P02671|FIBA_HUMAN	M.ELERPGGNEITR.G
P02675|FIBB_HUMAN	R.EEAPSLRPAPPPISGGGY.R
P02675|FIBB_HUMAN	K.REEAPSLRPAPPPISGGGY.R
P02671|FIBA_HUMAN	S.STSYNRGDSTFES.K
HF11
Protein	Peptide
P02765|FETUA_HUMAN	V.SLGSPSGEVSHPR.K
P02671|FIBA_HUMAN	S.STSYNRGDSTFES.K
P02675|FIBB_HUMAN	K.REEAPSLRPAPPPISGGGY.R
P02671|FIBA_HUMAN	G.DSTFESKSY.K
P02671|FIBA_HUMAN	F.TSSTSYNRGDSTFES.K
P02675|FIBB_HUMAN	R.EEAPSLRPAPPPISGGGY.R
P02775|CXCL7_HUMAN	K.GKEESLDSDLYAELR.C
P02671|FIBA_HUMAN	M.ELERPGGNEITR.G
P02671|FIBA_HUMAN	Q.FTSSTSYNRGDSTFES.K
P02671|FIBA_HUMAN	R.GSESGIFTNTK.E
P02671|FIBA_HUMAN	P.NNPDWGTFEEVSGNVSPGTR.R
P02671|FIBA_HUMAN	T.SSTSYNRGDSTFES.K
P02671|FIBA_HUMAN	G.SESGIFTNTK.E
HF12
Protein	Peptide
P02671|FIBA_HUMAN	S.STSYNRGDSTFES.K
P02671|FIBA_HUMAN	G.DSTFESKSY.K
P02671|FIBA_HUMAN	F.TSSTSYNRGDSTFES.K
P02775|CXCL7_HUMAN	K.GKEESLDSDLYAELR.C
P02671|FIBA_HUMAN	R.GSESGIFTNTK.E
P02671|FIBA_HUMAN	P.NNPDWGTFEEVSGNVSPGTR.R
P02671|FIBA_HUMAN	G.SESGIFTNTK.E
HF13
Protein	Peptide
P02671|FIBA_HUMAN	S.YNRGDSTFES.K
P02671|FIBA_HUMAN	G.GSTSYGTGSETESPR.N
P02671|FIBA_HUMAN	G.STSYGTGSETESPR.N
P02671|FIBA_HUMAN	F.TSSTSYNRGDSTFES.K
P02671|FIBA_HUMAN	K.QFTSSTSYNRGDSTFES.K
P02671|FIBA_HUMAN	M.ELERPGGN.E
P02765|FETUA_HUMAN	V.SLGSPSGEVSHPR.K
P02656|APOC3_HUMAN	K.TAKDALSSVQESQVAQQA.R
P02671|FIBA_HUMAN	G.SESGIFTNTK.E
P06727|APOA4_HUMAN	R.SLAPYAQDTQEK.L
P02671|FIBA_HUMAN	K.QFTSSTSYN.R
P02671|FIBA_HUMAN	R.HPDEAAFFDTASTGK.T
P02671|FIBA_HUMAN	K.ESSSHHPGIAEFPSR.G
P02775|CXCL7_HUMAN	K.GKEESLDSDLYAELR.C
P02647|APOA1_HUMAN	R.QGLLPVLESFKV.S
P02671|FIBA_HUMAN	R.GDSTFESKS.Y
P02671|FIBA_HUMAN	R.GSESGIFTNTK.E
P02652|APOA2_HUMAN	K.SYFEKSKEQLTPLIK.K
P02671|FIBA_HUMAN	R.GGSTSYGTGSETESPRNPSSA.G
P02671|FIBA_HUMAN	K.QFTSSTSYNRGDSTF.E
P02671|FIBA_HUMAN	T.SYNRGDSTFES.K
P02671|FIBA_HUMAN	T.SYGTGSETESPR.N
P02671|FIBA_HUMAN	Q.FTSSTSYNR.G
P02671|FIBA_HUMAN	S.STSYNRGDSTFES.K
P02671|FIBA_HUMAN	G.EFVSETESR.G
P02675|FIBB_HUMAN	K.REEAPSLRPAPPPISGGGY.R
P02671|FIBA_HUMAN	G.DSTFESKSY.K
P02671|FIBA_HUMAN	R.GSESGIFTNTKESSSHHPGIAEFPS.R
P02671|FIBA_HUMAN	T.SYNRGDSTFESKS.Y
P02671|FIBA_HUMAN	R.EYHTEKLVTSKGDKEL.R
P02671|FIBA_HUMAN	P.GIAEFPSRG.K
P02671|FIBA_HUMAN	K.QFTSSTSYNR.G
P02647|APOA1_HUMAN	S.FLSALEEYTK.K
P02671|FIBA_HUMAN	R.EYHTEKLVT.S
Q14624|ITIH4_HUMAN	K.IPKPEASFSPR.R
P06727|APOA4_HUMAN	I.DQTVEELR.R
P08697|A2AP_HUMAN	R.GDKLFGPDLK.L
P02649|APOE_HUMAN	V.QAAVGTSAAPVPSDNH
P02675|FIBB_HUMAN	R.EEAPSLRPAPPPISGGGY.R
P02671|FIBA_HUMAN	M.ELERPGGNEITR.G
P02671|FIBA_HUMAN	Q.FTSSTSYNRGDSTFES.K
P02649|APOE_HUMAN	A.AVGTSAAPVPSDNH
P02671|FIBA_HUMAN	T.SSTSYNRGDSTFES.K
HF14
Protein	Peptide
P02671|FIBA_HUMAN	K.ESSSHHPGIAEFPSR.G
P02671|FIBA_HUMAN	R.HPDEAAFFDTASTGK.T
P02671|FIBA_HUMAN	H.RHPDEAAFFDTASTGK.T
P02671|FIBA_HUMAN	K.QFTSSTSYNRGDSTFES.K
P02671|FIBA_HUMAN	F.TSSTSYNRGDSTFES.K
P02675|FIBB_HUMAN	V.NDNEEGFFS.A
P02675|FIBB_HUMAN	R.EEAPSLRPAPPPISGGGY.R
P02671|FIBA_HUMAN	T.SSTSYNRGDSTFES.K
P02649|APOE_HUMAN	A.AVGTSAAPVPSDNH
P02671|FIBA_HUMAN	P.NNPDWGTFEEVSGNVSPGTR.R
P02671|FIBA_HUMAN	M.ELERPGGNEITR.G
P02671|FIBA_HUMAN	P.DEAAFFDTASTGK.T
P02671|FIBA_HUMAN	P.GIAEFPSRG.K
P02671|FIBA_HUMAN	S.STSYNRGDSTFES.K
P02671|FIBA_HUMAN	R.EYHTEKLVTSKGDKELR.T
P02675|FIBB_HUMAN	K.REEAPSLRPAPPPISGGGY.R
HF15
Protein	Peptide
P02671|FIBA_HUMAN	G.DSTFESKSY.K
P02675|FIBB_HUMAN	R.EEAPSLRPAPPPISGGGY.R
P02671|FIBA_HUMAN	P.NNPDWGTFEEVSGNVSPGTR.R
HF16
Protein	Peptide
HF17
Protein	Peptide
P02671|FIBA_HUMAN	L.VTSKGDKEL.R
P02671|FIBA_HUMAN	R.GSESGIFTNTKESSSHHPGIAEFPS.R
P02671|FIBA_HUMAN	S.STSYNRGDSTFES.K
P06727|APOA4_HUMAN	R.ISASAEELR.Q
P02671|FIBA_HUMAN	R.EYHTEKLVTSKGDKELR.T
P02675|FIBB_HUMAN	K.REEAPSLRPAPPPISGGGY.R
P02647|APOA1_HUMAN	R.QGLLPVLESF.K
P02671|FIBA_HUMAN	R.GDSTFESK.S
P02675|FIBB_HUMAN	R.EEAPSLRPAPPPISGGGY.R
P02671|FIBA_HUMAN	P.NNPDWGTFEEVSGNVSPGTR.R
P02671|FIBA_HUMAN	Q.FTSSTSYNRGDSTFES.K
P02671|FIBA_HUMAN	M.ELERPGGNEITR.G
P02671|FIBA_HUMAN	P.DEAAFFDTASTGK.T
P02671|FIBA_HUMAN	R.EYHTEKLVTSKGDKEL.R
P08697|A2AP_HUMAN	R.GDKLFGPDLK.L
Q14624|ITIH4_HUMAN	K.IPKPEASFSPR.R
P02671|FIBA_HUMAN	H.RHPDEAAFFDTASTGK.T
P02671|FIBA_HUMAN	K.QFTSSTSYNRGDSTFES.K
P02647|APOA1_HUMAN	K.ATEHLSTLSEKAKPALEDLR.Q
P06727|APOA4_HUMAN	R.LEPYADQLR.T
P02765|FETUA_HUMAN	V.SLGSPSGEVSHPR.K
P02671|FIBA_HUMAN	R.GSAGHWTSESSVSG.S
P02671|FIBA_HUMAN	F.TSSTSYNRGDSTFES.K
P02671|FIBA_HUMAN	K.ESSSHHPGIAEFPSR.G
P02671|FIBA_HUMAN	R.GGSTSYGTGSETESPRNPSSA.G
P02671|FIBA_HUMAN	R.GSESGIFTNTK.E
P02671|FIBA_HUMAN	R.HPDEAAFFDTASTGK.T
P06727|APOA4_HUMAN	R.SLAPYAQDTQEK.L
HF18
Protein	Peptide
P02671|FIBA_HUMAN	P.GIAEFPSRG.K
P02671|FIBA_HUMAN	P.NNPDWGTFEEVSGNVSPGTR.R
P02671|FIBA_HUMAN	M.ELERPGGNEITR.G
P02675|FIBB_HUMAN	R.EEAPSLRPAPPPISGGGY.R
P02675|FIBB_HUMAN	K.REEAPSLRPAPPPISGGGY.R
P02671|FIBA_HUMAN	S.STSYNRGDSTFES.K
P02654|APOC1_HUMAN	P.DVSSALDKL.K
P02671|FIBA_HUMAN	F.TSSTSYNRGDSTFES.K
HF19
Protein	Peptide
P02675|FIBB_HUMAN	K.REEAPSLRPAPPPISGGGY.R
P02671|FIBA_HUMAN	G.DSTFESKSY.K
P02675|FIBB_HUMAN	R.EEAPSLRPAPPPISGGGY.R
P02671|FIBA_HUMAN	M.ELERPGGNEITR.G
P02652|APOA2_HUMAN	N.FLSYFVELGTQPATQ
P02655|APOC2_HUMAN	I.FTDQVLSVLKGEE
HF20
Protein	Peptide
P02675|FIBB_HUMAN	K.REEAPSLRPAPPPISGGGY.R
P02675|FIBB_HUMAN	R.EEAPSLRPAPPPISGGGY.R
HF21
Protein	Peptide
P02655|APOC2_HUMAN	I.FTDQVLSVLKGEE
P02656|APOC3_HUMAN	K.TAKDALSSVQESQVAQQA.R
P02675|FIBB_HUMAN	R.EEAPSLRPAPPPISGGGY.R
HF22
Protein	Peptide
P02675|FIBB_HUMAN	K.REEAPSLRPAPPPISGGGY.R
P02671|FIBA_HUMAN	G.DSTFESKSY.K
P02671|FIBA_HUMAN	R.EYHTEKLVTSKGDKELR.T
P02671|FIBA_HUMAN	S.STSYNRGDSTFES.K
P02671|FIBA_HUMAN	P.GIAEFPSRG.K
P02671|FIBA_HUMAN	M.ELERPGGNEITR.G
P02649|APOE_HUMAN	A.AVGTSAAPVPSDNH
P02675|FIBB_HUMAN	R.EEAPSLRPAPPPISGGGY.R
P02671|FIBA_HUMAN	F.TSSTSYNRGDSTFES.K
P02671|FIBA_HUMAN	R.GSAGHWTSESSVSG.S
P02765|FETUA_HUMAN	V.SLGSPSGEVSHPR.K
P06727|APOA4_HUMAN	R.LEPYADQLR.T
P02647|APOA1_HUMAN	K.ATEHLSTLSEKAKPALEDLR.Q
P06727|APOA4_HUMAN	R.SLAPYAQDTQEK.L
P02671|FIBA_HUMAN	R.GSESGIFTNTK.E
HF23
Protein	Peptide
P02675|FIBB_HUMAN	R.EEAPSLRPAPPPISGGGY.R
HF24
Protein	Peptide
P02675|FIBB_HUMAN	R.EEAPSLRPAPPPISGGGY.R
HF25
Protein	Peptide
P02675|FIBB_HUMAN	K.REEAPSLRPAPPPISGGGY.R
P02671|FIBA_HUMAN	G.DSTFESKSY.K
P02671|FIBA_HUMAN	S.STSYNRGDSTFES.K
P02671|FIBA_HUMAN	P.GIAEFPSRG.K
P02671|FIBA_HUMAN	P.DEAAFFDTASTGK.T
P02671|FIBA_HUMAN	M.ELERPGGNEITR.G
P02671|FIBA_HUMAN	P.DEAAFFDTASTG.K
P02671|FIBA_HUMAN	Q.FTSSTSYNRGDSTFES.K
P02675|FIBB_HUMAN	R.EEAPSLRPAPPPISGGGY.R
P02656|APOC3_HUMAN	K.DALSSVQESQVAQQA.R
P02671|FIBA_HUMAN	R.HPDEAAFFDTASTGK.T
P02671|FIBA_HUMAN	G.SESGIFTNTK.E
P02671|FIBA_HUMAN	K.ESSSHHPGIAEFPSR.G
HF26
Protein	Peptide
P0DJI8|SAA1_HUMAN	R.FFGHGAEDSLADQAANEWG.R
P02647|APOA1_HUMAN	K.VEPLRAELQEGA.R
P02656|APOC3_HUMAN	K.FSEFWDLDPEVRPTSAVAA
P08697|A2AP_HUMAN	M.EEDYPQFGSPK
P02671|FIBA_HUMAN	G.DSTFESKSY.K
P02675|FIBB_HUMAN	K.REEAPSLRPAPPPISGGGY.R
P02647|APOA1_HUMAN	K.ATEHLSTLSE.K
P08697|A2AP_HUMAN	R.GDKLFGPDLK.L
P02671|FIBA_HUMAN	R.EYHTEKLVT.S
P02647|APOA1_HUMAN	K.DSGRDYVSQFEGSALG.K
P02671|FIBA_HUMAN	P.NNPDWGTFEEVSGNVSPGTR.R
P02671|FIBA_HUMAN	M.ELERPGGNEITR.G
P02675|FIBB_HUMAN	R.EEAPSLRPAPPPISGGGY.R
HF27
Protein	Peptide
P02675|FIBB_HUMAN	K.REEAPSLRPAPPPISGGGY.R
P02675|FIBB_HUMAN	R.EEAPSLRPAPPPISGGGY.R
P02671|FIBA_HUMAN	M.ELERPGGNEITR.G
P02656|APOC3_HUMAN	K.DALSSVQESQVAQQA.R
P02655|APOC2_HUMAN	I.FTDQVLSVLKGEE
P02656|APOC3_HUMAN	F.SEFWDLDPEVRPTSAVAA
HF28
Protein	Peptide
P02656|APOC3_HUMAN	K.DALSSVQESQVAQQA.R
P02649|APOE_HUMAN	K.VQAAVGTSAAPVPSDNH
P02655|APOC2_HUMAN	I.FTDQVLSVLKGEE
P0DJI8|SAA1_HUMAN	F.FGHGAEDSLADQAANEWG.R
P02656|APOC3_HUMAN	F.SEFWDLDPEVRPTSAVAA
P02671|FIBA_HUMAN	G.DSTFESKSY.K
P02671|FIBA_HUMAN	P.GIAEFPSRG.K
P02671|FIBA_HUMAN	P.NNPDWGTFEEVSGNVSPGTR.R
P02675|FIBB_HUMAN	R.EEAPSLRPAPPPISGGGY.R
HF29
Protein	Peptide
P02647|APOA1_HUMAN	K.ATEHLSTLSEKAKPALEDLR.Q
P06727|APOA4_HUMAN	R.LEPYADQLR.T
P02655|APOC2_HUMAN	I.FTDQVLSVLKGEE
P02656|APOC3_HUMAN	K.TAKDALSSVQESQVAQQA.R
P06727|APOA4_HUMAN	R.SLAPYAQDTQEK.L
P02656|APOC3_HUMAN	F.SEFWDLDPEVRPTSAVAA
P02671|FIBA_HUMAN	K.ESSSHHPGIAEFPSR.G
P06727|APOA4_HUMAN	R.ISASAEELR.Q
P02675|FIBB_HUMAN	K.REEAPSLRPAPPPISGGGY.R
P08697|A2AP_HUMAN	R.GDKLFGPDLK.L
Q14624|ITIH4_HUMAN	K.IPKPEASFSPR.R
P02675|FIBB_HUMAN	R.EEAPSLRPAPPPISGGGY.R
P02671|FIBA_HUMAN	M.ELERPGGNEITR.G
HF30
Protein	Peptide
P02671|FIBA_HUMAN	P.GIAEFPSRG.K
P02675|FIBB_HUMAN	R.EEAPSLRPAPPPISGGGY.R
P02671|FIBA_HUMAN	M.ELERPGGNEITR.G
P02671|FIBA_HUMAN	S.STSYNRGDSTFES.K
P02675|FIBB_HUMAN	K.REEAPSLRPAPPPISGGGY.R
HF31
Protein	Peptide
P02647|APOA1_HUMAN	K.DSGRDYVSQFEGSALG.K
P02671|FIBA_HUMAN	P.DEAAFFDTASTGK.T
P02671|FIBA_HUMAN	M.ELERPGGNEITR.G
P02675|FIBB_HUMAN	R.EEAPSLRPAPPPISGGGY.R
HF32
Protein	Peptide
P02654|APOC1_HUMAN	P.DVSSALDKL.K
P02656|APOC3_HUMAN	F.SEFWDLDPEVRPTSAVAA
P02655|APOC2_HUMAN	I.FTDQVLSVLKGEE
P02671|FIBA_HUMAN	R.EYHTEKLVT.S
P02671|FIBA_HUMAN	T.SSTSYNRGDSTFES.K
P02671|FIBA_HUMAN	P.NNPDWGTFEEVSGNVSPGTR.R
P02671|FIBA_HUMAN	M.ELERPGGNEITR.G
P02675|FIBB_HUMAN	R.EEAPSLRPAPPPISGGGY.R
P02671|FIBA_HUMAN	G.DSTFESKSY.K
P02675|FIBB_HUMAN	K.REEAPSLRPAPPPISGGGY.R
P02671|FIBA_HUMAN	S.STSYNRGDSTFES.K
HF33
Protein	Peptide
P02675|FIBB_HUMAN	K.REEAPSLRPAPPPISGGGY.R
P02671|FIBA_HUMAN	G.DSTFESKSY.K
P02671|FIBA_HUMAN	S.STSYNRGDSTFES.K
P02671|FIBA_HUMAN	P.DEAAFFDTASTGK.T
P02671|FIBA_HUMAN	M.ELERPGGNEITR.G
P02671|FIBA_HUMAN	P.NNPDWGTFEEVSGNVSPGTR.R
P02675|FIBB_HUMAN	R.EEAPSLRPAPPPISGGGY.R
P02671|FIBA_HUMAN	R.HPDEAAFFDTASTGK.T
HF34
Protein	Peptide
P02671|FIBA_HUMAN	P.GIAEFPSRG.K
P02671|FIBA_HUMAN	R.EYHTEKLVTSKGDKEL.R
P02671|FIBA_HUMAN	P.NNPDWGTFEEVSGNVSPGTR.R
P02671|FIBA_HUMAN	M.ELERPGGNEITR.G
P02675|FIBB_HUMAN	R.EEAPSLRPAPPPISGGGY.R
P02675|FIBB_HUMAN	K.REEAPSLRPAPPPISGGGY.R
P02656|APOC3_HUMAN	F.SEFWDLDPEVRPTSAVAA
HF35
Protein	Peptide
P02671|FIBA_HUMAN	R.EYHTEKLVTSKGDKELR.T
P02671|FIBA_HUMAN	K.QFTSSTSYNRGDSTFESKS.Y
P02675|FIBB_HUMAN	K.REEAPSLRPAPPPISGGGY.R
P02656|APOC3_HUMAN	V.TDGFSSLKDYWSTV.K
Q14624|ITIH4_HUMAN	K.IPKPEASFSPR.R
P02671|FIBA_HUMAN	P.DEAAFFDTASTGK.T
P02671|FIBA_HUMAN	R.EYHTEKLVTSKGDKEL.R
P02671|FIBA_HUMAN	P.GIAEFPSRG.K
P02671|FIBA_HUMAN	T.SSTSYNRGDSTFES.K
P02671|FIBA_HUMAN	M.ELERPGGNEITR.G
P02671|FIBA_HUMAN	Q.FTSSTSYNRGDSTFES.K
P02649|APOE_HUMAN	V.QAAVGTSAAPVPSDNH
P02675|FIBB_HUMAN	R.EEAPSLRPAPPPISGGGY.R
P02671|FIBA_HUMAN	F.TSSTSYNRGDSTFES.K
P02675|FIBB_HUMAN	V.NDNEEGFFS.A
P02649|APOE_HUMAN	K.VQAAVGTSAAPVPSDNH
P02655|APOC2_HUMAN	I.FTDQVLSVLKGEE
P02671|FIBA_HUMAN	H.RHPDEAAFFDTASTGK.T
P02671|FIBA_HUMAN	K.QFTSSTSYNRGDSTFES.K
P02671|FIBA_HUMAN	R.HPDEAAFFDTASTGK.T
P02671|FIBA_HUMAN	K.QFTSSTSYNRGDSTF.E
P02652|APOA2_HUMAN	K.SYFEKSKEQLTPLIK.K
P02671|FIBA_HUMAN	K.ESSSHHPGIAEFPSR.G
P02656|APOC3_HUMAN	F.SEFWDLDPEVRPTSAVAA
HF36
Protein	Peptide
P02671|FIBA_HUMAN	G.DSTFESKSY.K
P02675|FIBB_HUMAN	R.EEAPSLRPAPPPISGGGY.R
P02671|FIBA_HUMAN	P.NNPDWGTFEEVSGNVSPGTR.R
HF37
Protein	Peptide
P02656|APOC3_HUMAN	K.DALSSVQESQVAQQA.R
P02652|APOA2_HUMAN	N.FLSYFVELGTQPATQ
P02656|APOC3_HUMAN	K.TAKDALSSVQESQVAQQA.R
HF38
Protein	Peptide
P02671|FIBA_HUMAN	R.GSAGHWTSESSVSG.S
P02671|FIBA_HUMAN	H.RHPDEAAFFDTASTGK.T
P02671|FIBA_HUMAN	K.ESSSHHPGIAEFPSR.G
P02675|FIBB_HUMAN	K.REEAPSLRPAPPPISGGGY.R
P02647|APOA1_HUMAN	T.HLAPYSDEL.R
P02671|FIBA_HUMAN	P.GIAEFPSRG.K
P02671|FIBA_HUMAN	M.ELERPGGNEITR.G
P02675|FIBB_HUMAN	R.EEAPSLRPAPPPISGGGY.R
HF39
Protein	Peptide
P02671|FIBA_HUMAN	S.STSYNRGDSTFES.K
P02671|FIBA_HUMAN	P.NNPDWGTFEEVSGNVSPGTR.R
P02675|FIBB_HUMAN	R.EEAPSLRPAPPPISGGGY.R
P02649|APOE_HUMAN	K.VQAAVGTSAAPVPSDNH
HF40
Protein	Peptide
P02656|APOC3_HUMAN	K.DALSSVQESQVAQQA.R
P02675|FIBB_HUMAN	K.REEAPSLRPAPPPISGGGY.R
P02675|FIBB_HUMAN	R.EEAPSLRPAPPPISGGGY.R
